# Supplementary material for: Risk Characterization and Benefit–Risk Assessment of Brominated Flame Retardant in Commercially Exploited Freshwater Fishes and Crayfish of Lake Trasimeno, Italy
Source: Int J Environ Res Public Health. 2021 Aug 19;18(16):8763. doi: 10.3390/ijerph18168763 (PMC8393685; doi:10.3390/ijerph18168763)
Supplement: Supplementary file 1 [file ijerph-18-08763-s001.zip]

Archive with 1 entries (1 files):
- ijerph-1311300-Supplementary.pdf
